# Supplementary material for: Secondary bile acid ursodeoxycholic acid alters weight, the gut microbiota, and the bile acid pool in conventional mice
Source: PLoS One. 2021 Feb 18;16(2):e0246161. doi: 10.1371/journal.pone.0246161 (PMC7891722; doi:10.1371/journal.pone.0246161)
Supplement: S1 Table — Targeted bile acid metabolomics performed by UPLC-MS/MS. (XLSX) [file pone.0246161.s005.xlsx]

## Sheet: Sheet1
			1	2	3	4	5	6	7	8	9	10	11	12	13	14	15	16	17	18	19	20	21	22	23	24	25		27	28	29	30	31	32	33	34	35	36	37	38	39	40	41	42	43	44	45	46	47
Unit	Treatment	Sample Type	Ursocholanic Acid	Lithocholenic Acid	5-Cholenic Acid-3ß-ol	3-Ketocholanic Acid	Isolithocholic Acid	Allolithocholic Acid	3a,12a, 23-Nordeoxycholic Acid	9(11), (5ß)-Cholenic Acid-3a-ol-12-one	5a-Cholanic Acid-3, 6-dione	3,7-Diketocholanic Acid	3,6-Diketocholanic Acid	3,12-Diketocholanic Acid	8(14),(5ß)-Cholenic Acid-3a, 12a-diol	5ß-Cholenic Acid-7a-ol-3-one	5a-Cholanic Acid-3a-ol-6-one	3a-Hydroxy-7 Ketolithocholic Acid	3a-Hydroxy-12 Ketolithocholic Acid	Lithocholic acid	5ß-Cholanic Acid-3ß, 12a-diol	Chenodeoxycholic Acid (CDCA)	Deoxycholic Acid (DCA)	Hyodeoxycholic acid	Isodeoxycholic Acid	Murocholic Acid (MuroCA)	Ursodeoxycholic acid (UDCA)		3a-Hydroxy-7,12-DiketoCholanic Acid	3a-Hydroxy-6,7-DiketoCholanic Acid	5ß-Cholanic Acid-3a, 6a-diol-7-one	3-Dehydrocholic Acid	12-Dehydrocholic Acid	a Muricholic Acid	ß Muricholic Acid	ω Muricholic Acid	Cholic acid (CA)	Hyocholic acid (HCA)	Glyco-ursocholanic Acid	Glycolithocholic Acid (GLCA)	Glycoursodeoxycholic Acid (GUDCA)	Glycohyodeoxycholic Acid (GHDCA)	Glycochenodeoxycholic Acid (GCDCA)	Glycodeoxycholic acid (GDCA)	3,7,12 Glycodehydrocholic acid	Glycocholic Acid (GCA)	Glycohyocholic Acid (GHCA)	Taurolithocholic Acid (TLCA)	Tauro-ursocholanic Acid
nmol/g	Baseline, no tx	Murine Stool	4.82994	1.02713	0	11.3536	0.861982	0.171413	0	0.0674254	0	0	0	12.3217	12.6749	0	0	0	14.2157	5.57074	9.63588	5.11006	34.5681	0	0.752462	4.60356	2.26048		0	3.45331	5.88448	7.38655	2.22702	2.38697	9.14104	129.102	8.82085	3.20788	0.180174	0.0260049	0.00209248	0	0.180806	0.0538609	0	0	0	0	3.79902
nmol/g	Baseline, no tx	Murine Stool	3.01105	2.48311	0	25.8906	1.07685	0.346723	0	0.0670263	0	0	0	43.3259	30.0279	0	0	0	55.1785	9.65827	17.3455	1.91351	52.0488	0	0.597644	2.86096	1.69183		0	2.38253	4.6005	4.77845	0	4.96139	48.6102	365.675	5.1989	3.91383	0.016355	0.0183771	0.000814678	0	0.118522	0.0574333	0	0	0	0	2.48185
nmol/g	Baseline, no tx	Murine Stool	3.57914	2.017	0	18.1997	0.958335	0	0	0.18084	0	0	0	32.4624	13.4396	0	0	0	26.3571	6.20249	3.15251	1.9911	12.5303	0	0.465145	3.77301	2.4616		0	2.46199	4.78131	5.56979	0	2.26237	28.902	82.5198	10.2344	1.11651	0.0139325	0.0218503	0.00241865	0	0.124411	0.0734345	0	0	0	0	2.79259
nmol/g	Baseline, no tx	Murine Stool	3.86081	2.58411	0	22.3956	0.642533	0.0516457	0	0	0	0	0	13.1781	11.7874	0	0	0	14.8345	7.57486	4.8295	4.25481	15.8412	0	0.0960999	4.19714	11.7686		0	2.63384	5.27291	5.87732	0	0.800982	9.71839	38.2803	18.5407	0.97625	0.0177729	0.039998	0.0201177	0	0.149799	0.0256968	0	0	0	0	3.15465
nmol/g	Baseline, no tx	Murine Stool	5.94545	8.02064	0	64.074	3.13459	0.221445	0	0	0	0	0	5.61717	8.09237	0	0	0	9.21432	41.397	3.73169	3.6899	15.1555	0	0.0659145	6.07913	11.3823		0	3.66639	7.21893	9.11965	0	0.645648	13.0746	10.7297	1.09107	0.130156	0.223619	0.0284253	0.0171457	0	0.240164	0.106405	0	0	0	0	4.53894
nmol/g	Baseline, no tx	Murine Stool	4.54599	0.573707	0	12.2949	0.695776	0.975972	0	0	0	0	0	0.0026934	2.84536	0	0	0	2.35203	5.43083	0.944294	2.98555	10.2796	0	0.0472209	3.79351	4.53559		0	2.453	5.01037	6.41116	14.8042	0.106823	5.14085	4.2127	2.82328	0	0.0315331	0.0201803	0.00250713	0	0.146331	0.0521616	0	0	0	0	3.59712
nmol/g	Baseline, no tx	Murine Stool	3.95288	0.382512	0	6.31024	0.579837	0.2788	0	0.0130201	0	0	0	0.0260349	3.08211	0	0	0	0.9309	7.95925	2.64991	6.18574	10.656	0	0.27716	3.18269	26.6886		0	2.52531	4.53392	5.34836	15.642	2.03949	19.8608	7.45582	31.4746	0.122749	0.0118027	0.00874599	0.0094601	0	0.130647	0.0252144	0	0	0	0	3.81986
nmol/g	Baseline, no tx	Murine Stool	2.49864	1.06125	0	18.5293	0.933468	0.45706	0	0.354542	0	0	0	0.0407646	3.36143	0	0	0	0	27.9905	23.8706	11.9804	77.8061	0	1.24514	5.85007	459.069		0	2.77642	3.91836	5.05348	13.4362	0.85691	26.6825	90.3924	77.878	2.51733	0.0909811	0.0255536	0.0433915	0	0.1092	0.0487329	0	0	0	0	3.83251
nmol/g	Baseline, no tx	Murine Stool	4.49177	0.429501	0	7.81708	0.605463	0.205487	0	0.0344737	0	0	0	0.667547	3.10277	0	0	0	2.49272	1.92003	1.63987	2.86573	13.3651	0	0.564853	3.59692	1.1035		0	2.36016	4.89909	6.10122	0	0.330852	5.40211	11.0938	8.71952	0.133829	0.0559113	0.0125076	0.00250106	0	0.117798	0.0378526	0	0	0	0	2.84886
nmol/g	Day "5" Urso 50 only	Murine Stool	4.33783	9.5181	0	73.4934	9.09215	3.32401	0	0	0	0	0	11.5447	52.1509	0	0	0	44.8798	105.098	67.8974	12.2009	333.352	0	0.130327	24.9967	174.289		0	4.04703	6.6234	7.62566	22.9129	32.2851	97.9945	406.494	38.2061	13.1504	0.328494	0.041228	0.0362498	0	0.196859	0.0892001	0	0	0	0	5.96689
nmol/g	Day "5" Urso 50 only	Murine Stool	4.32889	14.1432	0	96.5076	35.9467	47.3099	0	0.0828321	0	0	0	15.755	80.8806	0	0	0	93.9283	362.728	56.6104	14.025	633.289	0	0.208891	15.5453	100.453		0	3.84023	5.76476	6.97316	0	111.363	206.625	881.301	9.76566	18.5925	0.031821	0.0575167	0.0189264	0	0.134338	0.0884303	0	0	0	0	4.23491
nmol/g	Day "5" Urso 50 only	Murine Stool	8.58465	5.94423	0	78.2988	9.54517	7.03836	0	0	0	0	0	15.4689	79.8183	0	0	0	80.5923	137.601	77.6014	20.0378	464.543	0	0.158281	21.9145	232.695		0	5.78579	11.8188	12.3339	0	123.452	135.107	681.447	97.1052	22.5746	0.0277904	0.0353621	0.0263662	0	0.303967	0.0833353	0	0	0	0	6.71082
nmol/g	Day "5" Urso 150 only	Murine Stool	4.87084	15.777	0	116.323	21.1424	4.24937	0	0	0	0	0	5.27356	45.5617	0	0	0	32.7342	467.118	82.874	44.1531	341.754	0	0.0817349	93.218	977.573		0	3.86468	7.704	7.53842	0	222.9	446.142	170.467	93.0154	4.75115	0.0276708	0.139952	0.117681	0	0.180041	0.136371	0	0	0	0	8.32387
nmol/g	Day "5" Urso 150 only	Murine Stool	8.08273	10.8372	0	8.77926	27.1667	6.22806	0	0.147344	0	0	0	17.3256	109.825	0	0	0	128.579	242.654	385.28	81.2971	666.228	0	0.163669	676.912	1334.13		0	5.80573	30.2749	30.0955	40.5872	698.465	702.665	749.264	674.638	34.5492	6.18709	0.483879	0.691851	0	0.225343	0.288805	0	0	0	0	13.2612
nmol/g	Day "5" Urso 150 only	Murine Stool	5.75455	29.6283	0	251.131	130.367	25.2273	0	0	0	0	0	14.8606	64.5196	0	0	0	110.491	779.039	209.21	10.5216	784.005	0	0.143935	136.767	745.764		0	4.91234	7.95789	10.3877	0	221.974	403.579	396.669	4.17279	5.67385	0.0086641	0.277281	0.128807	0	0.176983	0.1682	0	0	0	0	30.36
nmol/g	Day "5" Urso 450 only	Murine Stool	1.74024	58.9142	0	423.058	78.5211	2.35146	0	0.10884	0	0	0	9.98199	69.6361	0	0	0	64.2254	635.91	638.136	190.796	275.201	0	0	509.924	1842.11		0	4.21986	6.2766	8.91645	136.696	554.951	93.2995	242.149	62.0511	80.0435	0.367345	0.302546	2.7019	0	0.145786	0.102249	0	0	0	0	371.004
nmol/g	Day "5" Urso 450 only	Murine Stool	7.84163	29.9967	0	187.011	148.925	1.27535	0	0.171204	0	0	0	5.51952	29.8432	0	0	0	41.107	747.358	148.129	50.1677	194.074	0	0.277508	521.741	1784.62		0	4.69468	8.35017	11.344	159.739	258.009	79.8428	240.277	21.7826	42.2623	0.214022	0.253302	0.494474	0	0.152666	0.0419374	0	0	0	0	188.479
nmol/g	Day "5" Urso 450 only	Murine Stool	4.48362	15.4381	0	114.884	42.9263	0.535785	0	0	0	0	0	2.55349	37.8075	0	0	0	17.9814	469.614	613.477	198.907	238.08	0	0.304987	778.697	1532.35		0	4.28083	6.4137	10.1365	194.753	773.566	193.385	309.884	72.0046	52.3959	0.0117731	0.208884	1.40434	0	0.182522	0.123747	0	0	0	0	221.265
nmol/g	Day 0/"8" Urso 50 only	Murine Stool	5.53389	12.3712	0	112.926	44.1376	15.4691	0	0	0	0	0	4.0892	12.7369	0	0	0	16.6763	303.269	131.408	5.6448	146.981	0	0.230079	11.5543	40.649		0	3.17705	6.86461	7.61751	8.42971	17.9514	23.2771	461.761	5.11733	25.6045	0.00664109	0.0483916	0.00255159	0	0.139066	0.0384959	0	0	0	0	5.42113
nmol/g	Day 0/"8" Urso 50 only	Murine Stool	5.20069	10.2791	0	108.684	34.602	9.53401	0	0.164866	0	0	0	15.6248	61.4173	0	0	0	80.7999	261.237	123.698	5.65259	763.81	0	0.151805	60.7327	363.692		0	4.10434	9.51197	9.1275	100.671	142.306	73.7521	1113.21	9.17729	66.0668	0.0112562	0.0435043	0.0516846	0	0.269817	0.183959	0	0	0	0	8.61586
nmol/g	Day 0/"8" Urso 50 only	Murine Stool	5.65169	20.8951	0	155.752	62.6704	31.8429	0	0.106719	0	0	0	10.1773	38.4378	0	0	0	61.6971	507.62	207.15	24.4511	524.377	0	0	42.0564	242.576		0	5.31672	8.51369	9.50497	41.5023	156.234	161.999	830.177	19.1054	38.9709	0.873298	0.122177	0.0437467	0	0.248985	0.111662	0	0	0	0	5.18426
nmol/g	Day 0/"8" Urso 150 only	Murine Stool	1.71039	20.1599	0	145.618	41.2537	4.43987	0	0.72085	0	0	0	3.1488	32.3763	0	0	0	12.1567	247.984	254.308	92.6032	241.778	0	0.980478	219.283	883.377		0	2.51267	4.88623	3.24474	141.862	503.354	333.679	257.046	159.232	13.6939	0.109007	0.0969426	0.428941	0	0.108057	0.0843081	0	0	0	0	7.43119
nmol/g	Day 0/"8" Urso 150 only	Murine Stool	4.18941	12.5485	0	106.435	30.5565	6.04329	0	0	0	0	0	2.19656	17.794	0	0	0	8.4471	316.563	74.9408	27.5452	106.061	0	0.445107	59.2636	785.657		0	2.84478	5.63135	8.2858	0	100.545	110.587	99.0342	15.9148	6.17933	0.0189724	0.0847387	0.106189	0	0.177288	0.0568593	0	0	0	0	9.74974
nmol/g	Day 0/"8" Urso 150 only	Murine Stool	5.05935	11.0522	0	115.43	67.1051	8.5215	0	0	0	0	0	3.8216	36.0767	0	0	0	43.0042	593.518	218.216	45.55	575.404	0	0.736565	261.036	1306.17		0	4.27848	6.85569	10.4227	0	536.903	421.48	363.819	33.7246	14.0267	0.0216123	0.286838	0.222302	0	0.221045	0.100757	0	0	0	0	26.6296
nmol/g	Day 0/"8" Urso 450 only	Murine Stool	3.84082	33.6464	0	243.686	59.6473	1.80734	0	0.025253	0	0	0	3.47277	56.0992	0	0	0	15.9321	529.068	689.772	425.064	222.49	0	1.20901	1189.16	1702.46		0	4.37294	6.10563	10.5668	380.454	770.088	140.631	294.579	75.0479	129.674	0.0225355	0.392708	4.57881	0	0.191573	0.045241	0	0	0	0	89.7169
nmol/g	Day 0/"8" Urso 450 only	Murine Stool	6.6671	71.5371	0	513.627	255.796	2.11176	0	0.817351	0	0	0	4.78217	47.1114	0	0	0	33.7163	853.47	429.033	145.252	146.213	0	0.582772	1220.22	2143.35		0	4.8076	6.52157	10.0658	331.943	654.531	132.327	222.957	16.1435	70.0608	0.377058	0.363798	2.30534	0	0.166278	0.00586193	0	0	0	0	480.435
nmol/g	Day 0/"8" Urso 450 only	Murine Stool	4.57863	60.1656	0	431.956	254.301	5.44648	0	0	0	0	0	3.47558	36.0605	0	0	0	27.07	652.105	414.801	153.563	181.442	0	1.25693	1031.58	1497.13		0	3.99882	5.55577	8.14718	219.685	707.756	178.458	319.109	23.8812	56.7358	0.0194326	0.380721	0.74203	0	0.157076	0.0408882	0	0	0	0	40.4053
nmol/g	Day 2/"10" Urso 50 only	Murine Stool	2.07806	10.8763	0	60.0514	52.3306	38.6527	0	0.00682777	0	0	0	6.78778	33.0103	0	0	0	41.0007	268.914	201.404	13.3524	426.839	0	0.608876	31.9033	255.595		0	2.38838	4.89395	4.06724	73.7078	93.7227	87.7657	639.206	19.5592	60.5798	0.0244852	0.0912699	0.0158477	0	0.0968224	0.0804476	0	0	0	0	2.99952
nmol/g	Day 2/"10" Urso 50 only	Murine Stool	7.10289	6.53476	0	86.8313	16.6559	6.49418	0	0	0	0	0	0	63.1076	0	0	0	10.5438	106.143	393.235	374.309	456.559	0	0	145.045	1107.66		0	6.79501	21.5709	12.5421	74.9032	604.819	391.062	989.285	1441.28	71.7607	1.64728	0.131453	0.0669145	0	0.196469	0.12196	0	0	0	0	8.92266
nmol/g	Day 2/"10" Urso 50 only	Murine Stool	3.51956	4.47924	0	37.7093	8.58594	4.25615	0	0	0	0	0	0	26.1803	0	0	0	13.3149	115.906	230.705	133.064	384.637	0	1.19668	45.5127	639.95		0	4.46228	8.73243	10.6106	34.3605	412.927	287.009	541.746	608.599	27.8272	0.0719399	0.0283577	0.0305311	0	0.125902	0.0359518	0	0	0	0	9.62316
nmol/g	Day 2/"10" Urso 150 only	Murine Stool	2.49729	34.4214	0	247.166	151.068	13.4852	0	0	0	0	0	0.468295	23.3375	0	0	0	17.0273	387.657	207.929	48.95	185.137	0	0.0324907	182.071	597.401		0	1.90579	3.25691	3.67419	0	455.635	151.778	199.181	18.9288	14.2288	0.00736597	0.159071	0.105476	0	0.0912223	0.0431958	0	0	0	0	17.3363
nmol/g	Day 2/"10" Urso 150 only	Murine Stool	3.31322	74.1332	0	529.738	117.015	7.23509	0	0.0112115	0	0	0	4.55597	18.3621	0	0	0	19.6121	463.296	122.739	9.40329	106.995	0	0.872391	74.9903	662.317		0	2.11494	4.24864	4.62676	0	150.096	67.0382	180.224	1.85424	13.0156	0.025291	0.124941	0.167714	0	0.127004	0.0122135	0	0	0	0	13.8691
nmol/g	Day 2/"10" Urso 150 only	Murine Stool	4.87176	33.8034	0	240.195	162.123	11.7623	0	0.704587	0	0	0	2.66359	25.6576	0	0	0	28.3289	622.714	305.73	27.8091	345.081	0	0	241.829	1253.89		0	3.68677	5.92445	7.85227	0	484.606	298.112	272.122	7.44922	8.17053	0.160009	0.309954	0.32062	0	0.195439	0.0719071	0	0	0	0	17.6744
nmol/g	Day 2/"10" Urso 450 only	Murine Stool	4.31138	47.3835	0	340.957	125.511	4.25457	0	0	0	0	0	5.3299	57.8322	0	0	0	27.6704	664.858	846.395	278.354	135.127	0	0.176805	1182.95	1553.32		0	3.69789	5.6045	5.96899	219.999	490.15	44.013	183.953	18.7626	105.265	0.0095224	0.316914	2.50913	0	0.202459	0.0542881	0	0	0	0	253.14
nmol/g	Day 2/"10" Urso 450 only	Murine Stool	4.77477	12.9844	0	98.1973	24.949	0.343434	0	0	0	0	0	1.29907	29.3442	0	0	0	4.15116	324.036	389.128	287.964	69.7776	0	1.1042	980.601	1890.34		0	4.21674	7.30461	11.5907	163.511	652.438	87.9761	117.409	92.6145	58.2246	0.00874765	0.074265	1.31185	0	0.192168	0.0299451	0	0	0	0	113.536
nmol/g	Day 2/"10" Urso 450 only	Murine Stool	5.04153	6.82151	0	48.6437	42.1381	0.537935	0	0	0	0	0	1.87346	27.1963	0	0	0	8.55736	402.189	228.961	177.407	87.9925	0	0.742259	751.075	2013.14		0	4.70033	8.05433	8.36801	158.568	348.694	112.857	72.4306	93.2098	43.5423	0.025882	0.24263	2.93738	0	0.218894	0.0595098	0	0	0	0	358.599
nmol/g	Day 4/"12" Urso 50 only	Murine Stool	4.50081	28.6579	0	208.764	59.5056	21.1925	0	0.0474133	0	0	0	11.69	32.201	0	0	0	36.4977	378.067	278.12	7.80191	358.01	0	0.136105	25.4651	116.108		0	3.28102	5.90346	6.85849	43.0771	35.2053	58.6143	812.074	9.04863	39.1545	0.236232	0.114662	0.0260489	0	0.171115	0.0994544	0	0	0	0	4.41758
nmol/g	Day 4/"12" Urso 50 only	Murine Stool	7.17014	8.1553	0	94.6968	32.5339	7.49984	0	0.0250342	0	0	0	7.75228	44.9658	0	0	0	43.2737	273.456	105.964	12.8696	529.094	0	0.209718	30.4408	272.855		0	4.80461	9.17973	11.5378	0	188.642	84.7894	471.943	16.7972	33.7266	0.0156003	0.0750396	0.0210472	0	0.247391	0.0375755	0	0	0	0	20.0767
nmol/g	Day 4/"12" Urso 50 only	Murine Stool	8.68308	17.181	0	87.9061	27.6444	17.7007	0	0	0	0	0	12.3036	52.534	0	0	0	67.7031	406.623	150.57	15.2934	383.232	0	0.231841	31.6177	325.803		0	5.98021	9.01594	11.2897	0	120.498	169.059	429.757	15.4686	13.7321	0.277097	0.137585	0.0560066	0	0.289052	0.107991	0	0	0	0	9.43316
nmol/g	Day 4/"12" Urso 150 only	Murine Stool	5.36343	32.514	0	234.591	87.2685	7.13189	0	0.0461251	0	0	0	11.3022	50.9364	0	0	0	58.3329	443.37	410.617	66.4487	323.383	0	0.876477	401.903	839.054		0	3.41426	4.24043	7.35342	12.0352	634.741	213.761	282.006	28.1716	30.3447	2.79694	0.381565	0.260022	0	0.165327	0.136091	0	0	0	0	50.2743
nmol/g	Day 4/"12" Urso 150 only	Murine Stool	6.32461	12.0871	0	92.1671	21.0669	2.39983	0	0	0	0	0	4.01441	15.349	0	0	0	12.9325	139.57	109.199	37.1448	54.2127	0	1.32733	120.241	809.012		0	3.93647	7.4802	9.73387	5.24436	70.3715	37.7748	102.152	13.6356	14.7557	3.33035	0.243739	0.192695	0	0.226266	0.0928668	0	0	0	0	14.0748
nmol/g	Day 4/"12" Urso 150 only	Murine Stool	3.99897	32.6245	0	235.327	101.691	7.1247	0	0.017499	0	0	0	7.61576	45.5449	0	0	0	41.4732	474.613	564.781	101.559	550.612	0	0.928384	499.333	1026.53		0	3.27992	5.85103	6.09378	0	1267.05	467.719	459.768	69.2342	20.1933	0.0152259	0.112695	0.201278	0	0.152323	0.106231	0	0	0	0	12.2208
nmol/g	Day 4/"12" Urso 450 only	Murine Stool	4.18246	24.8249	0	180.377	41.3305	1.92034	0	0.0161537	0	0	0	1.06804	117.437	0	0	0	24.9055	357.656	699.865	713.293	106.536	0	0.577996	1459.87	1578.18		0	3.79626	8.14223	10.7164	170.726	851.604	173.499	144.997	317.233	104.717	0.00712429	0.106726	12.0391	0	0.181384	0.0581003	0	0	0	0	279.811
nmol/g	Day 4/"12" Urso 450 only	Murine Stool	4.31127	14.2663	0	105.51	35.5553	0.332827	0	0.0689514	0	0	0	1.73226	20.6861	0	0	0	9.5897	356.607	191.328	106.591	63.3758	0	0.632629	611.294	1372.13		0	2.8567	4.89867	7.85875	0	316.98	80.1378	66.0057	28.0121	33.7113	0.0282921	0.105538	1.70516	0	0.0995482	0.0414149	0	0	0	0	121.238
nmol/g	Day 4/"12" Urso 450 only	Murine Stool	3.39295	6.80466	0	72.7459	31.3105	0.28447	0	0	0	0	0	0	20.8146	0	0	0	5.0254	281.336	105.364	234.482	54.032	0	1.27361	824.962	1800.95		0	4.01164	6.3147	9.44559	259.381	322.723	118.824	88.1941	81.0964	29.4535	0.0125363	0.231837	1.90952	0	0.168776	0.0419708	0	0	0	0	204.771
nmol/g	Day 7/"15" Urso 50 only	Murine Stool	1.98109	40.8916	0	291.505	73.3422	29.7757	0	0	0	0	0	20.3466	40.7851	0	0	0	55.2859	296.532	242.951	8.99863	353.547	0	0.0902315	48.3939	174.281		0	2.09539	3.27341	3.33126	74.952	63.5016	85.5389	538.569	7.75515	41.3271	0.215684	0.130701	0.0501563	0	0.0839052	0.0715173	0	0	0	0	17.7239
nmol/g	Day 7/"15" Urso 50 only	Murine Stool	2.66963	5.11848	0	40.2269	19.1481	4.12758	0	0	0	0	0	6.08542	23.8975	0	0	0	25.5292	136.251	40.0467	8.22021	288.007	0	0.685059	25.8524	149.675		0	2.21764	5.6225	4.7563	167.675	73.11	43.976	232.979	12.7994	25.0565	0.0174933	0.0403895	0.0253271	0	0.116517	0.0506315	0	0	0	0	5.01384
nmol/g	Day 7/"15" Urso 50 only	Murine Stool	5.88033	11.9452	0	88.75	23.2153	6.00374	0	0.00849637	0	0	0	7.8242	24.9425	0	0	0	36.7854	306.007	81.6436	9.78623	310.284	0	0.092351	26.893	313.816		0	3.80388	7.33951	8.96879	0	166.227	132.317	238.49	8.34315	11.8906	0.0176339	0.126985	0.0743725	0	0.23935	0.0892658	0	0	0	0	11.0905
nmol/g	Day 7/"15" Urso 150 only	Murine Stool	2.85153	28.3524	0	204.601	27.2095	0.161381	0	0	0	0	0	6.37184	8.11521	0	0	0	10.52	191.836	25.2715	7.31236	22.6029	0	0.421565	20.753	198.896		0	1.91254	3.62092	4.3261	52.686	26.928	19.1133	50.095	6.1831	6.34333	0.0168048	0.0361171	0.0537689	0	0.102645	0.0227071	0	0	0	0	18.285
nmol/g	Day 7/"15" Urso 150 only	Murine Stool	4.07052	3.39059	0	46.321	12.4721	3.80564	0	0	0	0	0	3.8229	22.7766	0	0	0	31.2903	115.879	209.959	31.7555	251.551	0	0	362.667	1083.15		0	2.95848	6.28856	6.01001	122.14	315.604	263.322	607.288	69.8636	57.8726	0.0119775	0.0290921	0.181092	0	0.156449	0.0774819	0	0	0	0	13.2628
nmol/g	Day 7/"15" Urso 150 only	Murine Stool	5.63136	24.8069	0	182.046	64.8081	8.24494	0	0	0	0	0	3.97117	20.4127	0	0	0	23.6747	529.79	199.588	33.1139	345.457	0	0.349558	201.523	1139.06		0	3.7169	6.74994	7.63718	71.9162	721.661	337.894	222.144	22.7587	13.749	0.0378329	0.166036	0.159771	0	0.174182	0.106544	0	0	0	0	51.7477
nmol/g	Day 7/"15" Urso 450 only	Murine Stool	5.40958	20.7862	0	143.294	49.8978	1.96432	0	0	0	0	0	3.37916	24.6789	0	0	0	16.6617	540.957	130.402	153.317	87.4397	0	0.0844221	1103.61	1617.78		0	4.47833	6.16683	9.30063	41.3252	338.42	92.2223	122.914	35.5564	39.8059	0.0855678	0.319735	3.26491	0	0.180453	0.0779998	0	0	0	0	136.956
nmol/g	Day 7/"15" Urso 450 only	Murine Stool	6.75424	12.8536	0	83.5757	29.0285	0.489042	0	0	0	0	0	0	22.5134	0	0	0	13.921	363.775	62.7432	157.525	46.5107	0	0	781.483	1985.72		0	4.8029	7.43535	11.2415	0	254.584	102.797	58.8303	36.5339	17.5721	0.090015	0.097702	2.42183	0	0.209727	0.054543	0	0	0	0	188.241
nmol/g	Day 7/"15" Urso 450 only	Murine Stool	6.31017	6.99576	0	54.7409	19.9402	0.17066	0	0	0	0	0	0.0151433	15.1771	0	0	0	6.81862	174.2	30.3288	75.9312	19.1174	0	0.14245	248.85	1615.51		0	3.94079	7.48531	9.27757	122.334	67.0918	38.4029	42.1358	28.014	14.3782	0.0361239	0.103775	0.598505	0	0.237626	0.0425143	0	0	0	0	94.5614
nmol/g	Baseline, no tx	Murine Cecal Content	1.55616	0.493045	0	7.42864	0.278798	0	0	0.00861116	0	0	0	8.23433	7.0627	0	0	0	8.82878	2.50911	4.99217	1.60434	10.2242	0	0.327276	1.18228	1.51097		0	0.929272	1.74447	2.04568	0	0.873319	5.03505	83.8285	2.47954	1.71615	0.00394901	0.00617774	0	0	0.0491661	0.0220596	0	0	0	0	1.05328
nmol/g	Baseline, no tx	Murine Cecal Content	3.0637	0.189313	0	4.15428	0.536501	0.0758193	0	0.0429858	0	0	0	1.34064	2.69578	0	0	0	3.02416	1.38041	3.02017	1.34246	3.69282	0	0.0833849	2.18621	0.780927		0	1.51916	2.95517	3.66649	4.14768	0.235559	12.2841	41.1698	1.93724	0.25663	0.000963463	0.00679947	0.000370622	0	0.0697581	0.0252658	0	0	0	0	1.58625
nmol/g	Baseline, no tx	Murine Cecal Content	1.33989	0.922991	0	7.81569	0.904209	0.0902864	0	0	0	0	0	1.20298	4.64115	0	0	0	5.7001	12.0479	17.4685	4.73985	34.9269	0	0.222989	3.03898	301.525		0	0.96081	1.3273	2.78379	6.85911	0.839089	20.5008	135.664	3.13321	0.751539	0.000590259	0.00447113	0.00426121	0	0.0460382	0.0165091	0	0	0	0	1.23025
nmol/g	Baseline, no tx	Murine Cecal Content	2.05294	0.330424	0	6.45071	0.349666	0.0696725	0	0	0	0	0	0.764344	3.87431	0	0	0	3.87128	4.88124	5.71277	1.31939	37.1531	0	0.293044	1.58861	5.28765		0	1.01155	1.72033	2.46093	0	0.185913	38.7522	155.675	2.82823	0.969088	0.00436052	0.00369284	0.000859228	0	0.0590046	0.0131547	0	0	0	0	1.10402
nmol/g	Day 14/"21" Urso 50 only	Murine Cecal Content	2.43258	9.30909	0	68.7261	13.2805	9.78777	0	0	0	0	0	1.06883	8.14038	0	0	0	6.83083	122.503	74.348	3.53373	79.073	0	0.172256	5.32583	96.4518		0	1.66035	2.82436	3.76424	68.0486	7.91481	57	525.671	6.48987	8.49284	0.00187825	0.0395896	0.0119406	0	0.0868371	0.0670888	0	0	0	0	4.40549
nmol/g	Day 14/"21" Urso 50 only	Murine Cecal Content	3.65937	2.10044	0	18.2597	6.23166	1.78926	0	0	0	0	0	0.338696	38.2258	0	0	0	11.7681	61.9046	236.333	236.983	265.814	0	0.0724211	68.9891	726.173		0	3.05879	8.38568	7.3669	133.468	435.629	130.913	350.074	592.475	26.1052	0.00585884	0.0276363	1.07646	0	0.212102	0.106192	0	0	0	0	28.8288
nmol/g	Day 14/"21" Urso 50 only	Murine Cecal Content	1.97412	12.7237	0	92.4067	25.9843	6.36828	0	0	0	0	0	1.75359	34.9208	0	0	0	19.8122	170.624	269.228	117.875	263.304	0	0.161672	65.9936	414.071		0	1.98078	6.52324	3.90973	62.3332	400.706	268.824	315.158	395.368	14.6023	0.00553707	0.03556	0.46688	0	0.142265	0.182652	0	0	0	0	23.6468
nmol/g	Day 14/"21" Urso 150 only	Murine Cecal Content	1.91313	56.5889	0	401.434	163.506	26.8801	0	0	0	0	0	4.54592	41.2835	0	0	0	21.2009	279.227	493.319	97.5335	214.071	0	0.445043	220.519	340.918		0	1.90145	3.22697	4.21556	239.612	368.408	86.8937	259.82	70.7392	59.9602	0.0110373	0.211541	0.340587	0	0.0705263	0.106005	0	0	0	0	33.5868
nmol/g	Day 14/"21" Urso 150 only	Murine Cecal Content	2.22483	36.7634	0	263.145	64.1397	13.5229	0	0	0	0	0	3.55824	32.9005	0	0	0	16.1257	253.382	295.776	157.524	71.4244	0	0.387077	154.653	545.681		0	2.24232	4.6308	4.33538	67.803	371.812	109.254	154.325	158.289	12.6512	0.00277406	0.189901	2.95412	0	0.183284	0.127717	0	0	0	0	37.6058
nmol/g	Day 14/"21" Urso 150 only	Murine Cecal Content	2.45279	22.2273	0	160.419	33.5347	5.8636	0	0	0	0	0	1.08745	8.84125	0	0	0	5.67409	235.852	208.508	19.8866	50.8439	0	0.456043	53.9861	476.076		0	1.68363	3.14481	3.40919	45.3898	151.441	27.3214	191.001	12.6707	30.9111	0.0104185	0.044136	0.157066	0	0.0950469	0.0404275	0	0	0	0	8.85626
nmol/g	Day 14/"21" Urso 150 only	Murine Cecal Content	3.85466	8.2245	0	61.1142	14.7239	1.974	0	0.0294612	0	0	0	0.987987	17.8856	0	0	0	6.42286	161.301	293.581	106.709	148.85	0	0.0596044	160.796	636.248		0	1.95607	5.28778	5.91448	97.1119	718.674	192.338	279.051	171.452	17.143	0.00573063	0.0655535	0.741884	0	0.121165	0.17624	0	0	0	0	23.585
nmol/g	Day 14/"21" Urso 450 only	Murine Cecal Content	1.43972	0.0587925	0	1.71419	0.205686	0.0143988	0	0	0	0	0	0	0.655985	0	0	0	0.00397566	0.601182	3.9962	4.05782	0.202508	0	0.0256687	1.30328	6.09448		0	0.6357	1.3378	1.65656	0.697411	3.82501	0.479992	0.19022	8.15461	0.230965	0.00174459	0.00695224	0.101275	0	0.0467758	0.018604	0	0	0	0	22.0656
nmol/g	Day 14/"21" Urso 450 only	Murine Cecal Content	1.86192	8.40239	0	61.4758	14.8022	0.122105	0	0	0	0	0	1.99964	14.6972	0	0	0	9.26974	143.386	83.9011	100.011	19.6332	0	0.545081	600.59	672.771		0	1.8457	2.90042	4.11852	73.4848	212.812	109.41	126.44	36.4256	20.7008	0.00687	0.0331033	3.13219	0	0.066268	0.0252958	0	0	0	0	28.4264
nmol/g	Day 14/"21" Urso 450 only	Murine Cecal Content	2.71674	2.67085	0	21.6528	5.51247	0.364644	0	0	0	0	0	0.828178	9.63048	0	0	0	2.88246	61.8903	55.9503	85.4112	19.483	0	0.444688	458.427	947.611		0	2.24838	3.71423	5.12225	38.8757	85.4403	42.3999	65.4233	50.2695	19.4366	0.00493572	0.0224866	2.34718	0	0.0839303	0.0304644	0	0	0	0	22.7754
nmol/g	Baseline, no tx	Murine Ileal Content	1.99685	0.0464735	0	1.91398	0	0	0	0.0741806	0	0	0	0.00454663	0.746693	0	0	0	0.0418121	0.321625	0.73855	3.69213	0.483732	0	0.15815	0	1.95495		0	1.03811	1.67894	2.18081	38.9595	2.19532	6.83162	0.656907	138.401	0.11543	0.000650237	0.00392609	0.0636278	0	0.123466	0.0441336	0	0	0	0	4.13069
nmol/g	Baseline, no tx	Murine Ileal Content	1.62154	0.0526368	0	1.74703	0	0	0	0	0	0	0	0	0.217048	0	0	0	0	0.238086	0.269174	1.10558	0.279466	0	0.152718	0	0.573649		0	0.763383	1.41897	2.24826	5.25562	1.02904	1.7527	0.611267	41.6033	0.00680264	0.00030649	0.00599583	0.0851755	0	0.162202	0.145162	0	0	0	0	4.56552
nmol/g	Baseline, no tx	Murine Ileal Content	2.66582	0.00665574	0	2.71937	0	0	0	0.00280013	0	0	0	0.00184371	0.0288293	0	0	0	0	0.311338	0.9486	1.87378	0.419687	0	0.194402	0	1.42657		0	1.60919	2.69413	3.40256	1.45076	0.379419	0.470632	0.330599	28.1693	0.050238	0.00579398	0.0140995	0.00426537	0	0.0731058	0.0447976	0	0	0	0	2.71783
nmol/g	Baseline, no tx	Murine Ileal Content	4.34765	0.0543413	0	3.02159	0	0	0	0.10914	0	0	0	0	1.0249	0	0	0	0.0312693	0.375719	0.524334	2.2582	0.510699	0	0.189436	0	1.2603		0	1.4274	2.91724	4.10929	4.87978	0.31741	1.52842	0.209046	60.1403	0.0392616	0.0332696	0.014581	0.024011	0	0.124133	0.0708302	0	0	0	0	3.24531
nmol/g	Day 14/"21" Urso 50 only	Murine Ileal Content	5.49537	0.283066	0	6.82807	0	0	0	0	0	0	0	0.218499	11.1905	0	0	0	0.870499	2.17153	189.71	113.321	19.9419	0	0.356987	0	623.402		0	3.32043	9.79305	10.8948	688.552	269.926	373.138	79.0276	1040.55	4.20547	0.0167774	0.0182718	6.82447	0	0.339656	0.11844	0	0	0	0	265.591
nmol/g	Day 14/"21" Urso 50 only	Murine Ileal Content	9.20411	0.0831759	0	7.09965	0	0	0	0	0	0	0	0	11.0473	0	0	0	0.73312	1.04751	42.4754	107.221	28.3374	0	0.160005	0	492.887		0	3.73108	8.00232	9.5323	51.4423	70.6895	23.1046	4.42653	890.175	1.2725	0.00899161	0.0188131	4.72292	0	0.52011	0.196076	0	0	0	0	163.943
nmol/g	Day 14/"21" Urso 50 only	Murine Ileal Content	9.60817	0.0500106	0	7.94319	0	0	0	0	0	0	0	0.0637169	12.0082	0	0	0	0.253901	1.41625	75.9847	146.926	38.8377	0	0.97356	0	341.047		0	5.58597	7.57514	12.3457	174.378	209.254	66.2702	7.61121	1217.1	0.755702	0.00622592	0.0318753	5.98539	0	0.76928	0.363923	0	0	0	0	352.335
nmol/g	Day 14/"21" Urso 150 only	Murine Ileal Content	14.5989	0.334375	0	13.631	0	0	0	0	0	0	0	0	8.40007	0	0	0	0	4.93531	68.6751	97.1332	5.53448	0	0.630169	0	435.094		0	8.60439	11.2648	14.5954	34.3934	85.6954	39.7658	15.8775	266.548	2.34536	0.0162029	0.0414347	1.60742	0	0.324002	0.0673313	0	0	0	0	21.0605
nmol/g	Day 14/"21" Urso 150 only	Murine Ileal Content	3.69222	0.994656	0	10.0382	0	0	0	0.231885	0	0	0	1.6547	19.158	0	0	0	2.85583	5.64599	163.646	425.958	13.2308	0	0.0851856	0	804.46		0	3.24805	3.01616	6.74499	717.939	470.009	160.492	1.80853	474.763	2.62375	0.000453945	0.0435055	37.5646	0	1.87711	0.334978	0	0	0	0	769.798
nmol/g	Day 14/"21" Urso 150 only	Murine Ileal Content	4.19618	0.39866	0	5.35397	0	0	0	0	0	0	0	1.17433	9.71063	0	0	0	0.18882	3.046	81.7451	193.545	3.17651	0	0.160443	0	490.896		0	1.60079	2.73719	4.75324	162.03	144.14	23.5472	2.74901	287.254	2.45213	0.00411141	0.0178956	25.3446	0	1.35446	0.107818	0	0	0	0	316.566
nmol/g	Day 14/"21" Urso 150 only	Murine Ileal Content	6.28044	0.391871	0	7.03327	0	0	0	0.00629173	0	0	0	0.00817918	2.71044	0	0	0	0.420468	0.989135	18.9382	45.4297	2.32371	0	0.117429	0	183.372		0	2.4371	4.45071	5.67708	62.1373	34.3863	16.4385	0.970169	86.0293	0.364952	0.0125356	0.0232439	6.71208	0	0.642569	0.183556	0	0	0	0	266.257
nmol/g	Day 14/"21" Urso 450 only	Murine Ileal Content	3.02662	1.16423	0	10.8685	0	0	0	0	0	0	0	0.879179	16.8655	0	0	0	0.841557	9.52425	35.5257	389.187	8.34817	0	0.456157	0	816.449		0	1.89696	2.86966	4.52119	72.752	109.43	29.5831	2.86912	167.078	1.50474	0.00683474	0.0802198	47.5977	0	1.21619	0.189952	0	0	0	0	1223.55
nmol/g	Day 14/"21" Urso 450 only	Murine Ileal Content	4.96333	0.61914	0	8.42168	0	0	0	0	0	0	0	1.119	16.0254	0	0	0	0.507019	4.39288	34.8356	313.488	5.23087	0	0.127462	0	1295.87		0	2.9398	4.33233	7.5538	76.9656	87.5737	54.302	1.71047	205.294	2.60689	0.0143353	0.0244323	43.4052	0	0.840038	0.154465	0	0	0	0	264.867
nmol/g	Day 14/"21" Urso 450 only	Murine Ileal Content	4.0584	0.00857259	0	4.24978	0	0	0	0	0	0	0	1.66699	2.64309	0	0	0	0.134121	1.03472	4.46055	71.7902	1.51258	0	0.745134	0	1001.75		0	2.52764	3.65254	6.35723	67.5762	11.486	32.2473	0.951364	51.6259	0.930423	0.00434379	0.0104229	21.5146	0	0.334431	0.0855388	0	0	0	0	101.213
nmolar	Baseline, no tx	Murine Serum	354.891	3.34748	0	573.147	0	0	0	1.09242	0	0	0	5.92124	27.3914	0	0	0	2.43194	45.2116	14.0092	234.255	74.5966	0	19.7556	0	126.793		0	274.567	549.458	699.837	86.2515	0	7.37451	23.7772	69.6664	1.7274	0.0193991	1.89751	0	0	16.3654	5.44338	0	0	0	0	352.204
nmolar	Baseline, no tx	Murine Serum	303.999	4.03875	0	578.053	0	0	0	1.43892	0	0	0	0.843871	36.8317	0	0	0	0	9.45115	1.27363	239.709	107.985	0	9.85588	0	126.424		0	268.35	549.138	699.566	2.81791	54.155	55.8344	39.891	355.314	2.4438	0.377634	3.16163	0	0	11.432	6.20121	0	0	0	0	328.353
nmolar	Baseline, no tx	Murine Serum	364.573	2.3406	0	566.002	0	0	0	5.73689	0	0	0	0	21.1619	0	0	0	0	18.775	2.03712	228.348	49.8866	0	17.328	0	126.208		0	283.642	550.784	699.566	40.1003	0	1.43423	15.1306	20.0251	0	0.125507	1.24004	0.232604	0	12.3069	6.61815	0	0	0	0	340.585
nmolar	Baseline, no tx	Murine Serum	833.688	17.4639	0	1222.72	0	0	0	14.4159	0	0	0	132.918	152.341	0	0	0	0	12.6966	0	441.293	263.058	0	123.586	0	256.066		0	577.639	1098.57	1399.13	0	12.7931	39.7663	69.9656	108.738	0	0.268026	6.88524	0	0	29.9639	13.17	0	0	0	0	655.345
nmolar	Day 14/"21" Urso 50 only	Murine Serum	400.482	11.1016	0	549.391	0	0	0	0	0	0	0	0	1.1823	0	0	0	0	82.0358	37.6638	274.594	85.8802	0	28.2153	0	780.822		0	318.403	549.612	699.566	25.5251	0	23.3921	36.549	577.536	0.515491	0.0329296	1.35021	0	0	12.0776	2.84892	0	0	0	0	436.19
nmolar	Day 14/"21" Urso 50 only	Murine Serum	401.261	2.54526	0	567.454	0	0	0	0	0	0	0	0	24.5937	0	0	0	5.34948	79.07	69.1774	330.596	341.921	0	62.5791	0	1062.42		0	296.032	548.44	701.096	9.16736	16.2482	11.8541	43.2298	167.02	2.3998	0.365347	0.705537	1.34086	0	11.7373	5.32081	0	0	0	0	422.336
nmolar	Day 14/"21" Urso 50 only	Murine Serum	488.321	10.869	0	1175.92	0	0	0	0	0	0	0	1.97796	79.2125	0	0	0	0	219.533	147.974	606.928	584.099	0	96.5776	0	1907.07		0	559.588	1096.88	1399.6	2.53979	77.7479	46.5737	111.601	469.349	3.05758	0.0588762	5.46809	2.05038	0	32.1052	7.87068	0	0	0	0	820.77
nmolar	Day 14/"21" Urso 150 only	Murine Serum	381.411	35.6406	0	604.657	0	0	0	2.36146	0	0	0	4.48036	90.0761	0	0	0	1.48146	164.482	141.88	333.919	158.642	0	32.0536	0	1153.86		0	270.941	549.425	699.566	40.286	15.0076	9.90319	49.0178	10.6817	4.68717	0	0.250669	0	0	18.1698	6.20532	0	0	0	0	477.334
nmolar	Day 14/"21" Urso 150 only	Murine Serum	424.776	48.4715	0	893.381	0	0	0	5.49845	0	0	0	6.63136	66.8504	0	0	0	0	357.559	117.089	410.877	110.797	0	75.3306	0	2843.82		0	295.159	554.033	699.951	12.1042	16.269	25.7141	41.2154	84.6547	3.11412	0.021196	2.63872	0.182687	0	16.4759	3.87231	0	0	0	0	448.86
nmolar	Day 14/"21" Urso 150 only	Murine Serum	370.243	39.7519	0	831.5	0	0	0	0	0	0	0	0	90.0514	0	0	0	0	321.147	301.569	638.546	62.7855	0	57.5014	0	4963.61		0	276.788	549.312	699.566	138.263	53.2429	29.5661	76.5786	72.9912	8.72053	0	2.45028	1.7683	0	14.6404	5.76952	0	0	0	0	540.503
nmolar	Day 14/"21" Urso 150 only	Murine Serum	351.791	30.0183	0	762.423	0	0	0	0	0	0	0	0	60.8108	0	0	0	0	220.529	202.153	374.394	229.881	0	28.4081	0	3515.1		0	296.513	551.631	710.155	27.8325	50.8504	31.8715	82.5417	59.1041	8.37671	0.0202734	3.12478	0.23152	0	11.1368	3.34004	0	0	0	0	562.188
nmolar	Day 14/"21" Urso 450 only	Murine Serum	317.974	42.179	0	848.725	0	0	0	0	0	0	0	0	21.844	0	0	0	2.18136	445.077	26.8884	358.394	60.539	0	18.2684	0	6206.92		0	289.238	548.44	713.703	21.8975	12.2092	5.40749	13.4803	46.5861	1.10475	0.0758687	1.93397	0.747444	0	16.2505	3.48367	0	0	0	0	512.79
nmolar	Day 14/"21" Urso 450 only	Murine Serum	499.705	102.989	0	1160.83	0	0	0	0	0	0	0	45.9464	73.963	0	0	0	0	809.136	10.2222	878.424	167.123	0	64.7485	0	34633.4		0	567.615	1098.98	1400.19	94.8444	79.9809	51.0453	109.283	77.1153	0	0.0834096	4.86224	7.13807	0	35.6796	15.6911	0	0	0	0	801.99
nmolar	Day 14/"21" Urso 450 only	Murine Serum	418.513	0	0	549.391	0	0	0	0.367597	0	0	0	0	17.491	0	0	0	0	50.401	22.6606	277.857	38.0498	0	61.532	0	5609.49		0	309.824	550.959	700.17	1.24137	19.0082	8.65859	18.8737	13.597	0	0	2.58041	0.565137	0	16.671	5.34562	0	0	0	0	385.232
nmolar	UDE2 2819: Day 14/"21" Urso 450	Murine Serum	622.216	24.5488	0	1273	0	0	0	0	0	0	0	31.9663	328.222	0	0	0	0	719.408	299.432	676.034	3147.46	0	175.605	0	8925.29		0	595.801	1101.47	1402.48	356.758	1078.09	918.228	420.267	6306.25	1.34473	0	4.26926	6.30405	0	33.8694	15.7413	0	0	0	0	1198.6
nmolar	UDE2: Day 14/"21" Urso 450	Murine Serum	459.138	23.5069	0	716.213	0	0	0	0	0	0	0	0	141.546	0	0	0	1.8018	160.018	53.0079	368.943	1111.19	0	138.926	0	4742.19		0	280.723	549.841	699.566	0	68.5317	101.652	62.8374	258.774	0	0.0450171	1.55673	0.550933	0	15.2415	6.42642	0	0	0	0	367.74
nmolar	UDE2: Day 14/"21" Urso 450	Murine Serum	472.452	103.623	0	1284.78	0	0	0	0	0	0	0	0	207.112	0	0	0	0	841.696	798.39	1644.62	2205.97	0	33.148	0	14929.4		0	301.661	548.44	705.518	0	366.972	208.04	200.179	1170.65	22.3682	0.0538556	2.36788	1.83208	0	16.0712	8.67614	0	0	0	0	736.5
nmol/g	UDE2: Day 14/"21" Urso 450	Murine Ileal Content	3.85457	1.24695	0	11.624	0	0	0	0.0512011	0	0	0	1.94146	66.0364	0	0	0	16.6097	9.75605	256.833	433.363	330.97	0	0.0866599	0	882.33		0	2.04686	9.48146	7.48826	570.027	726.339	387.635	24.4636	832.443	2.54876	0	0.0562988	33.9636	0	1.08605	4.12123	0	0	0	0	1163.6
nmol/g	UDE2: Day 14/"21" Urso 450	Murine Ileal Content	7.82147	0.783627	0	10.3468	0	0	0	0.471254	0	0	0	0	18.0396	0	0	0	4.8101	6.45845	14.1269	193.969	30.7409	0	0.124745	0	847.065		0	3.75759	6.56479	7.8748	283.831	93.3478	122.602	6.24109	687.439	1.65682	0.0258786	0.0253642	13.8557	0	0.465635	0.189787	0	0	0	0	321.517
nmol/g	UDE2: Day 14/"21" Urso 450	Murine Ileal Content	5.49202	8.18577	0	63.7679	0	0	0	0.268322	0	0	0	3.53871	117.818	0	0	0	10.1864	149.465	749.926	1004.94	358.302	0	0.506046	0	1589.73		0	4.09395	11.3136	9.62813	494.4	1365.33	474.861	19.0081	1198.96	6.87082	0.00588934	0.203874	33.3144	0	2.20993	1.14581	0	0	0	0	2332.88
nmol/g	UDE2: Day 14/"21" Urso 450	Murine Cecal Content	1.24275	32.4618	0	230.15	98.8659	5.30576	0	0.166608	0	0	0	13.5109	132.765	0	0	0	165.384	181.206	481.303	124.138	179.585	0	0	484.303	367.088		0	1.51841	12.4952	3.33843	86.104	397.078	182.414	248.634	238.116	13.1746	0.0130694	0.168224	1.09652	0	0.0572	0.288033	0	0	0	0	84.2881
nmol/g	UDE2: Day 14/"21" Urso 450	Murine Cecal Content	3.684	0.287938	0	5.28276	0.681221	0.0806216	0	0.507766	0	0	0	0	10.2888	0	0	0	1.62148	2.40088	12.2153	246.023	72.086	0	0.169889	10.0943	1129.16		0	2.44769	5.1594	5.42571	245.493	216.805	273.609	5.52275	740.046	0.412687	0.00125636	0.0200163	26.9554	0	1.11075	0.750297	0	0	0	0	263.291
nmol/g	UDE2: Day 14/"21" Urso 450	Murine Cecal Content	2.30405	53.1971	0	379.486	102.625	11.3724	0	0.0060137	0	0	0	12.8881	70.9215	0	0	0	110.76	292.27	375.267	84.1422	320.756	0	0.268466	91.1197	810.183		0	2.13221	4.40822	4.03106	61.8464	458.276	135.477	209.184	90.5096	18.1184	0.00459465	0.266907	0.2635	0	0.0884593	0.194852	0	0	0	0	55.7512
[truncated: 10 more columns]
